# Supplementary material for: An Approach to Evaluate the Effective Cytoplasmic Concentration of Bioactive Agents Interacting with a Selected Intracellular Target Protein
Source: Pharmaceutics. 2023 Jan 18;15(2):324. doi: 10.3390/pharmaceutics15020324 (PMC9965106; doi:10.3390/pharmaceutics15020324)
Supplement: Supplementary file 1 [file pharmaceutics-15-00324-s001.zip]

Archive with 1 entries (1 files):
- pharmaceutics-2000204-supplementary.pdf
